# Supplementary material for: Olfactomedin 4 mediation of prostate stem/progenitor-like cell proliferation and differentiation via MYC
Source: Sci Rep. 2020 Dec 14;10:21924. doi: 10.1038/s41598-020-78774-5 (PMC7736579; doi:10.1038/s41598-020-78774-5)
Supplement: Supplementary file 2 — Supplementary Information 2. [file 41598_2020_78774_MOESM2_ESM.xlsx]

## Sheet: Markers-Expanded
Supplementary Table S1. Upregulated genes in clusters 7 and 12 in normal human prostate identified from single cell RNA sequencing and principal-component analysis.
p_val	avg_logFC	pct.1	pct.2	p_val_adj	cluster	gene
0	3.87767	0.644	0.051	0	7	SCGB3A1
0	3.46258	0.852	0.314	0	7	LCN2
0	2.68063	0.597	0.014	0	7	PIGR
0	2.19353	0.358	0.057	0	7	OLFM4
0	2.1129	0.609	0.074	0	7	PSCA
0	2.02016	0.745	0.217	0	7	S100P
0	2.00012	0.592	0.054	0	7	SPINK1
0	1.87915	0.448	0.047	0	7	TFF1
0	1.7923	0.786	0.171	0	7	AGR2
0	1.75518	0.726	0.183	0	7	GDF15
0	1.75456	0.62	0.076	0	7	C15orf48
0	1.65583	0.755	0.228	0	7	RARRES1
0	1.62034	0.579	0.032	0	7	FAM3D
0	1.55274	0.808	0.254	0	7	CD24
0	1.50597	0.343	0.009	0	7	FCGBP
0	1.46959	0.707	0.102	0	7	ANKRD36C
0	1.44916	0.334	0.01	0	7	PI3
0	1.41191	0.764	0.226	0	7	CXCL17
0	1.32382	0.339	0.029	0	7	DUOXA2
0	1.11645	0.6	0.113	0	7	CLDN3
0	1.11056	0.525	0.063	0	7	ADGRF1
0	1.07174	0.496	0.072	0	7	RHOV
0	1.04462	0.679	0.176	0	7	CRABP2
0	1.03726	0.644	0.144	0	7	ASS1
0	1.01877	0.961	0.489	0	7	ELF3
0	0.889399	0.356	0.02	0	7	CEACAM6
0	0.846862	0.413	0.038	0	7	PDZK1IP1
0	0.806415	0.387	0.026	0	7	CP
0	0.731687	0.279	0.011	0	7	CEACAM5
0	0.70361	0.316	0.038	0	7	SRD5A3
0	0.691646	0.449	0.061	0	7	RASEF
6.76133e-303	1.69175	0.901	0.557	1.38262e-298	7	WFDC2
2.42665e-297	0.696982	0.382	0.066	4.96225e-293	7	LIPH
1.22159e-290	0.841827	0.699	0.223	2.49802e-286	7	LMO7
1.50022e-288	1.22944	0.799	0.341	3.06779e-284	7	TXNIP
2.12106e-283	0.695468	0.468	0.101	4.33735e-279	7	HLA-DRA
1.01049e-273	0.733623	0.445	0.095	2.06635e-269	7	LURAP1L
4.54851e-271	1.23241	0.861	0.455	9.30125e-267	7	SLPI
2.83267e-267	1.10744	0.75	0.31	5.79254e-263	7	ZG16B
8.70908e-252	0.845114	0.778	0.297	1.78092e-247	7	AZGP1
1.59216e-243	0.813977	0.611	0.195	3.2558e-239	7	SDCBP2
1.8551e-235	1.26847	0.654	0.241	3.79349e-231	7	CYP1B1
2.39385e-225	1.05484	0.676	0.273	4.89519e-221	7	CD74
1.40497e-221	1.39663	0.581	0.194	2.87302e-217	7	MMP7
2.25772e-202	0.926037	0.745	0.342	4.61682e-198	7	ALDH1A3
3.50106e-199	0.516638	0.473	0.127	7.15932e-195	7	TSPAN8
1.12899e-184	0.742443	0.402	0.107	2.30866e-180	7	HIST1H2BC
8.85199e-180	0.52759	0.431	0.12	1.81014e-175	7	TMPRSS2
4.63968e-175	0.669401	0.927	0.557	9.48767e-171	7	AQP3
4.98513e-165	1.08718	0.434	0.134	1.01941e-160	7	CXCL6
7.90697e-161	0.585179	0.415	0.122	1.6169e-156	7	RNF39
9.73287e-158	0.737261	0.531	0.195	1.99027e-153	7	MALL
1.63424e-156	0.691246	0.593	0.243	3.34186e-152	7	SERPINB1
1.01359e-148	0.304758	0.382	0.104	2.07269e-144	7	HLA-DRB1
2.8686e-131	0.629158	0.409	0.14	5.86601e-127	7	KIAA1551
2.54778e-118	0.600698	0.433	0.157	5.20995e-114	7	TNFAIP2
3.45546e-115	0.578181	0.673	0.342	7.06606e-111	7	ADIRF
1.22686e-110	0.57687	0.589	0.28	2.50882e-106	7	MGST1
1.47339e-106	0.73818	0.67	0.375	3.01294e-102	7	DUSP5
1.52654e-106	0.745243	0.642	0.323	3.12162e-102	7	MARCKSL1
1.18056e-67	0.529988	0.583	0.312	2.41412e-63	7	CXCL1
1.32994e-64	0.347543	0.886	0.619	2.7196e-60	7	KRT7
0	2.48111	0.844	0.168	0	12	KRT13
0	1.83278	0.895	0.223	0	12	S100P
0	1.75866	0.342	0.014	0	12	APOBEC3A
0	1.67463	0.571	0.057	0	12	OLFM4
0	1.65233	0.897	0.232	0	12	CXCL17
0	1.62762	0.819	0.098	0	12	LYPD3
0	1.37481	0.364	0.034	0	12	DUOXA2
0	1.28658	0.912	0.195	0	12	SDCBP2
0	1.18865	0.633	0.102	0	12	IL1RN
0	1.04512	0.648	0.095	0	12	PPARG
0	0.938597	0.556	0.038	0	12	MUC4
0	0.925658	0.495	0.039	0	12	CLCA4
0	0.766139	0.316	0.015	0	12	TRIM31
0	0.746224	0.532	0.072	0	12	ADGRF1
0	0.635423	0.349	0.028	0	12	GABRP
0	0.570972	0.281	0.011	0	12	OASL
8.13276e-291	1.64417	1	0.691	1.66307e-286	12	CLDN4
7.24404e-287	1.62462	0.987	0.486	1.48133e-282	12	PLAUR
1.10781e-283	1.41517	0.827	0.243	2.26537e-279	12	SERPINB1
9.89113e-282	0.653511	0.341	0.036	2.02264e-277	12	OAS1
1.39706e-277	0.799759	0.769	0.183	2.85684e-273	12	AGR2
1.07359e-261	0.881551	0.679	0.153	2.19537e-257	12	ASS1
7.66814e-231	0.676284	0.488	0.087	1.56806e-226	12	CDKN2B
3.19133e-210	0.884535	0.543	0.117	6.52596e-206	12	ANKRD36C
3.57979e-208	1.06322	0.967	0.459	7.32031e-204	12	SLPI
5.44797e-201	0.964498	0.683	0.195	1.11405e-196	12	GPX2
5.41038e-193	1.38159	0.444	0.086	1.10637e-188	12	S100A9
8.22718e-190	0.864715	0.769	0.248	1.68238e-185	12	PRSS22
2.73927e-189	0.693301	0.432	0.081	5.60153e-185	12	RHOV
4.3867e-186	1.10535	0.927	0.448	8.97036e-182	12	EMP1
9.2743e-183	1.18009	0.842	0.327	1.8965e-178	12	PLAT
2.11143e-176	1.4175	0.852	0.344	4.31766e-172	12	AREG
5.44564e-173	1.02198	0.874	0.375	1.11358e-168	12	DUSP5
1.46083e-171	0.942583	0.99	0.705	2.98726e-167	12	PHLDA2
1.18518e-170	1.04211	0.962	0.563	2.42357e-166	12	AQP3
3.04929e-166	0.90774	0.631	0.181	6.2355e-162	12	IGFBP3
5.68354e-163	1.57327	0.618	0.195	1.16223e-158	12	GDF15
2.51634e-160	0.829451	0.626	0.187	5.14567e-156	12	CRABP2
3.27625e-160	0.812092	0.821	0.327	6.6996e-156	12	ISG20
3.55401e-157	0.763164	0.706	0.231	7.26759e-153	12	LMO7
3.18968e-152	0.993628	0.492	0.124	6.52257e-148	12	CLDN3
6.52535e-151	0.935353	0.548	0.154	1.33437e-146	12	FGFBP1
8.1819e-149	0.443831	0.37	0.072	1.67312e-144	12	LIPH
8.91413e-149	0.778456	0.834	0.331	1.82285e-144	12	CLDN1
5.6946e-141	0.83374	0.983	0.683	1.16449e-136	12	SFN
4.65031e-138	0.844056	0.997	0.73	9.50942e-134	12	KRT19
3.52189e-125	0.699959	0.741	0.297	7.20192e-121	12	CCND1
6.35168e-120	0.620298	0.601	0.199	1.29885e-115	12	MALL
7.52957e-119	1.49602	0.463	0.138	1.53972e-114	12	CCL20
1.31953e-115	0.885455	0.927	0.563	2.69831e-111	12	WFDC2
2.84413e-112	0.682567	0.909	0.499	5.81597e-108	12	ELF3
1.35825e-105	0.774877	0.53	0.183	2.77749e-101	12	UBR4
3.29619e-101	0.82163	0.939	0.656	6.74037e-97	12	CSTB
6.14782e-84	1.0131	0.522	0.202	1.25717e-79	12	MMP7
2.52526e-83	0.667306	0.414	0.135	5.1639e-79	12	GLRX
1.0563e-82	0.561938	0.882	0.51	2.16002e-78	12	KRT23
1.54109e-75	0.681934	0.583	0.252	3.15137e-71	12	DDIT4
2.01186e-75	0.579505	0.824	0.438	4.11406e-71	12	PLAU
3.81334e-71	0.456067	0.944	0.622	7.7979e-67	12	KRT7
2.66648e-68	0.789586	0.487	0.192	5.45268e-64	12	KRT16
1.15964e-65	0.358642	0.721	0.35	2.37134e-61	12	ALDH1A3
6.4929e-51	0.250378	0.6	0.285	1.32773e-46	12	MGST1
Red text gene names indicated stem/progenitor cell marker.
