# Supplementary material for: Olfactomedin 4 mediation of prostate stem/progenitor-like cell proliferation and differentiation via MYC
Source: Sci Rep. 2020 Dec 14;10:21924. doi: 10.1038/s41598-020-78774-5 (PMC7736579; doi:10.1038/s41598-020-78774-5)
Supplement: Supplementary file 3 — Supplementary Information 3. [file 41598_2020_78774_MOESM3_ESM.xlsx]

## Sheet: Sheet1
Supplementary Table S2. Differentially expressed genes in OLFM4-knock out GFP reporter RWPE1 cells identified from whole-genome transcriptome analysis.
Upregulated genes			Downregulated genes
Gene Name	log FC (KO/W)		Gene Name	log FC (KO/W)
KRT127P	5.47006		EPHA7	-1.99602
H19_1	5.02465		AC011495.2	-1.99626
U3	4.82761		AC006504.8	-1.99626
AC005005.4	4.54045		UBE2FP3	-1.99626
MMP3	4.41117		ACTG1P17	-1.99626
DNASE1L3	4.21422		TMPRSS11F	-1.99626
MMP1	4.1705		CSPG4	-1.99772
MIR6077	4.1705		ADD2	-1.99871
U1	4.07887		AL645941.1	-1.99871
AL049543.1	4.02026		DDX58	-2.00278
RNU1-122P	3.96831		MIR3648-1	-2.00387
AC051619.7	3.8111		UPF3AP1	-2.00387
CAGE1	3.79199		ADAM1B	-2.00387
VTRNA1-1	3.76284		AC009238.3	-2.00387
ACP4	3.76284		STXBP5L	-2.00387
RNU1-85P	3.74059		GOLGA8N	-2.00387
AC027702.1	3.73309		AC025034.1	-2.00387
AC055736.1	3.69172		#N/A	-2.00387
AC008937.1	3.67169		EIF1B-AS1	-2.00387
RNU1-13P	3.67169		PCSK1N	-2.00387
RNVU1-19	3.65819		C1orf195	-2.00387
WTAPP1	3.60756		AC016582.3	-2.00387
AC007610.1	3.58554		ENOX1	-2.00387
KRT76	3.57942		THAP5P1	-2.00387
EOMES	3.50568		AC092807.3	-2.00387
KRT36	3.48572		B4GALNT2	-2.00387
KLK9	3.45191		AC073052.1	-2.00387
HAS2	3.39606		AC026367.3	-2.00387
AC011603.4	3.35756		AC099340.1	-2.00387
AC002401.4	3.31806		RPL23AP43	-2.00387
LINC00337	3.31806		Z69666.1	-2.00387
SULT1A4	3.31806		AP000787.1	-2.00387
MMP10	3.27742		LPL	-2.00387
NR2E1	3.23559		MAFB	-2.00629
AC084082.1	3.22495		WFDC21P	-2.00715
LAPTM4BP2	3.19253		ATP6AP1L	-2.00941
IL33	3.19253		CRIP1	-2.01122
U1	3.18995		FIBIN	-2.01135
C6orf99	3.14813		SEPT5	-2.01174
AC051619.8	3.1406		GJA9	-2.01233
PTHLH	3.10936		PPP2R2C	-2.01271
AC027373.1	3.10233		CREBRF	-2.0128
AC008011.2	3.10233		CCDC92	-2.01584
PRDM13	3.08673		CNTNAP1	-2.01721
DAZAP2P1	3.05502		USP2	-2.01932
KRT32	3.05502		TNFSF15	-2.0196
HOXC12	3.05502		AL121594.5	-2.02179
AC064871.1	3.05502		AC100814.1	-2.02179
TBCAP1	3.05502		DCAF4L1	-2.02179
RNVU1-6	3.049		DPH6-AS1	-2.02179
SNORD34	3.04295		ZRANB2-AS2	-2.02179
AC068228.2	3.03743		MAPK8IP2	-2.02179
LDHC	3.00611		AL450263.1	-2.02179
AL136968.2	3.00611		AP001437.1	-2.02179
RPL3L	2.95549		AC004461.2	-2.02179
FAM209B	2.95549		AC093270.1	-2.02179
ODC1	2.95326		AC090204.1	-2.02179
SNORD27	2.91821		AC020658.4	-2.02179
AC105935.1	2.90302		RHCG	-2.0247
RNF182	2.90302		NFATC1	-2.02695
AC010632.1	2.84857		AL136295.7	-2.03021
KRT71	2.83183		AC008761.1	-2.03119
LINC01783	2.82056		LINC01881	-2.03244
NPBWR1	2.82056		PLCB4	-2.03244
RNVU1-18	2.82056		AP000346.2	-2.03244
ADAMTS1	2.79199		KCTD16	-2.03244
EIF4A2P1	2.79199		PCLO	-2.03363
AC022973.3	2.79199		FOXC2	-2.03629
RNA5S9	2.79199		CLK2P1	-2.03629
MIR4449	2.79199		DCDC2B	-2.03828
SNORA58	2.79199		ZNF788	-2.03949
MT1E	2.78136		ZNF572	-2.04031
SNORA80E	2.76284		CYP1A1	-2.04451
TOMM20L	2.76284		AC027020.1	-2.04451
LINC00242	2.73309		CARMIL3	-2.04451
KHDC1L	2.73309		AC080038.1	-2.04451
AC027237.1	2.73309		ANGPTL1	-2.04451
MIR5087	2.71001		AL592546.1	-2.04451
AC108134.2	2.70885		AC012170.1	-2.04451
SLX1B-SULT1A4	2.70272		AL157932.1	-2.04451
SNORD58C	2.67169		DNAH10OS	-2.04451
AC008770.4	2.67169		PCDHB6	-2.04451
SLX1B	2.67169		LINC00475	-2.04451
GPAT3	2.63052		AL135838.1	-2.04451
SNORD3B-1	2.62448		AC145285.2	-2.04451
AC015712.7	2.60756		TSPAN16	-2.04451
NCAM2	2.60756		AL645940.1	-2.04451
DKK1	2.60749		FAM47E	-2.04451
MDH1B	2.5744		AC117422.1	-2.04451
AC133919.2	2.56317		RNA5SP217	-2.04451
SNORD42B	2.55752		AP001107.5	-2.04451
AC099789.1	2.54045		AC243964.2	-2.04451
SNORA5B	2.54045		TDRD6	-2.04451
AL139288.1	2.54045		EGLN3P1	-2.04451
RNU1-120P	2.52895		AC092139.1	-2.04451
KRT16P3	2.50775		SPTBN4	-2.04451
AL365232.1	2.50568		CXCL6	-2.04451
KRT75	2.4794		AC016773.1	-2.04451
AL844908.1	2.47006		AC242842.1	-2.04451
AC010913.1	2.47006		AC006369.1	-2.04514
LINC02542	2.47006		MLPH	-2.04637
AC027281.2	2.47006		MAP1B	-2.04729
AC010422.2	2.47006		FIBCD1	-2.04827
AJAP1	2.46045		HSPD1P11	-2.05118
AC004253.1	2.43353		AC025048.2	-2.0535
BX284668.2	2.40866		AP000769.2	-2.0535
AC011483.3	2.39606		WNK3	-2.05468
LENEP	2.39606		PLAGL1	-2.0554
MIR31	2.39606		LINC01347	-2.05832
AC005476.1	2.39606		TCEA1P4	-2.05832
RIPOR2	2.39606		TMC5	-2.05832
RPL39P36	2.39606		CCDC102B	-2.05832
LINC01322	2.39606		LPAL2	-2.05832
ZNF90P1	2.39606		TM4SF19-AS1	-2.05832
HSPA12B	2.31806		DOCK3	-2.05832
HSFX4	2.31806		ZNF827	-2.06019
AL357079.1	2.31806		GAB2	-2.06019
KIRREL3	2.31806		LMCD1	-2.06132
GNAS-AS1_4	2.31806		AC010132.2	-2.06337
AL162584.1	2.31806		ZG16B	-2.06337
AC131097.2	2.31806		AL645922.1	-2.06434
AC104024.2	2.29109		IL3RA	-2.06599
SNORD58A	2.27742		CCDC3	-2.06737
HSPA6	2.27742		AC027682.2	-2.06868
PRKG1-AS1	2.27742		AC141557.1	-2.07426
FST	2.24871		SOCS5P4	-2.07426
AC044802.1	2.23559		AC135178.5	-2.07426
MIR6759	2.23559		AC018755.3	-2.07426
IFNA1	2.23559		AC108463.1	-2.07426
LINC00880	2.23559		IGF2BP1	-2.07426
AC083880.1	2.23559		AC024560.2	-2.07426
CALHM1	2.23559		MEIOB	-2.07426
MUSK	2.23559		AC112512.1	-2.07426
GDI2P2	2.23559		AL021154.1	-2.07426
AC087482.1	2.23559		FGL2	-2.07426
AC016700.2	2.23559		APOBEC3G	-2.07426
BX248409.1	2.23559		NR2E3	-2.07426
C11orf94	2.23559		AC096992.2	-2.07426
AC096536.1	2.20703		PPP1R9A	-2.07426
RNU6-2	2.2044		GPR35	-2.07426
RAPGEF3	2.19817		AC003029.1	-2.07426
AL356488.1	2.19253		AC139100.2	-2.07426
SRMS	2.19253		CD8A	-2.07426
AC022613.2	2.17788		PLIN1	-2.07426
KLF14	2.17788		RNU1-106P	-2.07426
MSLN	2.16748		AC020917.1	-2.07426
AC025884.1	2.14813		AC100830.2	-2.07426
AC090971.4	2.14813		AC104996.2	-2.07426
RNF2P1	2.14813		AC025164.2	-2.07426
SEPT2P1	2.14813		SLC23A1	-2.07426
B3GNT7	2.14813		TSSK4	-2.07426
RNU6-1	2.14813		CHP2	-2.07426
CKS1BP1	2.14813		C19orf68	-2.07954
EHD4-AS1	2.14813		AP001468.1	-2.08319
PHYHIP	2.14813		GAS2L3	-2.08434
AC105277.1	2.14813		IFITM2	-2.08458
RPS27AP1	2.14813		AP000350.2	-2.08633
LMX1B	2.14813		TTBK2	-2.08806
AL359258.1	2.14813		KLHL24	-2.08859
AC068790.3	2.14813		AC099684.1	-2.08891
SNORD118	2.13069		PTPRM	-2.09176
AC105020.3	2.12998		CREB5	-2.092
RNVU1-4	2.11528		AC114876.1	-2.09288
RNA5SP145	2.10233		RPL39P34	-2.09288
AL355483.3	2.10233		QRSL1P3	-2.09288
DCAF12L2	2.10233		EFCAB8	-2.09288
MEIS2	2.09299		AP003170.1	-2.09288
SNORA20	2.09299		AC012313.10	-2.09288
ACTBP13	2.08673		ST8SIA1	-2.09288
LINC01597	2.08673		MYEOV	-2.09288
KLK10	2.08131		FAM72D	-2.09514
ANKRD2	2.08011		GTF2IP13	-2.09579
AC034206.1	2.07887		SNURF	-2.09909
RNVU1-15	2.07748		NACAD	-2.0998
HSPA8	2.06298		AC006058.1	-2.0998
LINC02454	2.05502		AL050404.1	-2.0998
MATN4	2.05502		AC004520.1	-2.0998
CLDN6	2.05502		MIR663AHG	-2.10142
BCL2L14	2.05502		AL162231.2	-2.10185
NBPF6	2.05502		IFIT1	-2.10224
AC090286.2	2.05502		IL1R1	-2.10414
LINC00479	2.05502		CAMK1D	-2.10662
AC122108.1	2.05502		LINC00342	-2.10903
TMEM171	2.05502		SIRPB2	-2.10903
CHST8	2.05502		CDH4	-2.11174
AC011473.2	2.05502		AC090510.1	-2.11187
AC006480.1	2.05502		AC006449.2	-2.1149
AC125612.1	2.05502		AC011939.1	-2.1149
AC011742.3	2.05502		AC022893.1	-2.1149
MME-AS1	2.05502		SSTR2	-2.1149
AL024508.2	2.04015		AZIN2	-2.1149
SNORD12C	2.0389		AC007216.2	-2.1149
F3	2.03753		AC024940.1	-2.1149
AL445685.1	2.02914		AC091948.1	-2.1149
SIK1	2.02866		MIR3918	-2.1149
LINC02029	2.00611		AC083843.3	-2.1149
RN7SL832P	2.00611		AC087893.1	-2.1149
KDELC1P1	2.00611		AC020910.6	-2.1149
AC004080.5	2.00611		CMA1	-2.1149
			SLC22A13	-2.1149
			LINC00896	-2.1149
			PYY2	-2.1149
			AL353898.2	-2.1149
			MAMDC2	-2.1149
			AC004877.1	-2.1149
			POU5F1P4	-2.1149
			PGBD5	-2.1149
			MMP16	-2.1149
			EIF4BP5	-2.1149
			TRANK1	-2.12147
			AC105339.2	-2.12196
			SLC16A13	-2.12317
			AC072022.2	-2.12317
			CHST11	-2.12395
			AL353795.3	-2.12489
			AC078889.1	-2.12489
			AC010733.2	-2.12662
			RAG1	-2.1275
			CNGB1	-2.1275
			GLCCI1	-2.12839
			GABBR1	-2.12871
			AC078846.1	-2.12871
			AC135050.5	-2.1294
			RAB3B	-2.1296
			SOWAHB	-2.13058
			AC010300.1	-2.13198
			AF064858.2	-2.13198
			AC005921.3	-2.13198
			AC010435.1	-2.13198
			RGMA	-2.13198
			AP001178.3	-2.13198
			RNF157	-2.13427
			OR2A1-AS1	-2.1366
			WIPF1	-2.13727
			CLEC7A	-2.13817
			HMGN1P8	-2.14137
			NPAS1	-2.14137
			AC010768.2	-2.14137
			NANOGP5	-2.14137
			CTAGE7P	-2.14137
			HMGB1P31	-2.14137
			AC114982.2	-2.14137
			AC108471.1	-2.14137
			SLC10A1	-2.14137
			KRT18P10	-2.14137
			AC097460.3	-2.14137
			STAG3L1	-2.14137
			PRICKLE2	-2.14397
			KCNK12	-2.14405
			AC009948.3	-2.14732
			MTMR7	-2.14732
			SLC2A12	-2.14885
			PCDHB11	-2.14885
			AC027682.3	-2.15143
			RNF144A	-2.15143
			DUTP7	-2.15143
			CHMP4BP1	-2.15143
			AC107982.2	-2.15143
			RAB42	-2.15143
			METTL27	-2.15143
			TAPT1-AS1	-2.15672
			LINC01224	-2.15672
			C16orf45	-2.15797
			FBXO48	-2.15797
			RSPH10B2	-2.15885
			ZNF763	-2.15999
			CD70	-2.16381
			ZSWIM4	-2.16598
			IGFBP3	-2.16822
			TMEM56	-2.16935
			DUSP10	-2.16973
			AC145423.2	-2.1738
			AL160408.1	-2.1738
			AC103703.1	-2.1738
			SRP72P2	-2.1738
			CYCSP2	-2.1738
			LINC00926	-2.1738
			AQP11	-2.1738
			AL354953.1	-2.1738
			THSD4-AS1	-2.1738
			AP003559.1	-2.1738
			AL645608.8	-2.1738
			RN7SL689P	-2.1738
			AC136475.10	-2.1738
			RNF150	-2.1738
			HOXC10	-2.1738
			AC087392.3	-2.1738
			NUTM2G	-2.1738
			AL390726.6	-2.1738
			OLMALINC	-2.1738
			AC012085.2	-2.1738
			AL162390.1	-2.1738
			RIMKLA	-2.1738
			BX537318.2	-2.1738
			AL158163.1	-2.1738
			AC073343.1	-2.1738
			SPDYE18	-2.1738
			AC015802.4	-2.1738
			AP006621.3	-2.1738
			SLC13A4	-2.1738
			AL356056.1	-2.1738
			AC022098.1	-2.1738
			GFPT2	-2.1738
			SEC62-AS1	-2.1738
			AC026401.2	-2.1738
			TCAF2	-2.1738
			SNRPN	-2.17823
			LEMD1	-2.17903
			ZNF704	-2.17909
			THEMIS2	-2.17992
			NPIPB3	-2.18444
			AC063952.1	-2.18444
			AP003469.4	-2.18529
			AL662799.1	-2.18629
			SPDYE2	-2.18629
			YBX2	-2.18629
			AC097478.1	-2.18797
			ALPK3	-2.1889
			AL157838.1	-2.1889
			ADGRF5P1	-2.1929
			MIR34AHG	-2.1929
			AC124312.1	-2.19447
			ABCA1	-2.19497
			FAT4	-2.19582
			AC006141.1	-2.19582
			TCF7L2	-2.19942
			BACH1-IT1	-2.19979
			TET1	-2.19979
			RPS9P1	-2.19979
			NR2F2-AS1	-2.19979
			RAD51-AS1	-2.19979
			AIRN	-2.19979
			MTATP6P1	-2.2012
			CATSPER2	-2.2012
			ZNF280B	-2.20237
			AL360181.2	-2.20334
			PRICKLE2-AS1	-2.20334
			CCNG2	-2.20536
			SUGT1P3	-2.2055
			RNF165	-2.2055
			DGKG	-2.2055
			DDIT3	-2.20894
			BMF	-2.20992
			TM4SF1	-2.2124
			KLF9	-2.21383
			FDX1P1	-2.21444
			FO393419.2	-2.21444
			C5orf66-AS1	-2.21444
			SRPX	-2.21444
			CFAP53	-2.21444
			AC103760.1	-2.21444
			C20orf197	-2.21444
			AC009268.2	-2.21444
			HNRNPCP1	-2.21444
			AC243654.1	-2.21444
			WFDC5	-2.21444
			TMEM61	-2.21444
			RNU6-850P	-2.21444
			RN7SKP299	-2.21444
			NXNL2	-2.21444
			AL590729.1	-2.21444
			ELOCP33	-2.21444
			FAM229A	-2.21865
			GPR19	-2.21865
			FAM20A	-2.21908
			RNY3P15	-2.2211
			SLC6A14	-2.2211
			SUSD5	-2.22384
			HNRNPA1P16	-2.22384
			AP001992.1	-2.22384
			ZNF829	-2.22453
			AL391058.1	-2.22738
			AL512506.3	-2.23038
			ACAP2-IT1	-2.23038
			H2AFZP1	-2.23038
			AC008735.4	-2.23038
			AL139396.1	-2.23038
			MAMSTR	-2.23038
			AC008105.3	-2.23038
			AC069236.1	-2.23038
			AL645929.1	-2.23038
			PLA2G4D	-2.23374
			AC087749.2	-2.23889
			AC005618.2	-2.23889
			RPL7L1P8	-2.23889
			RBP1	-2.23889
			AQP6	-2.23889
			EFHC2	-2.23889
			GP1BB	-2.23889
			SPARC	-2.23905
			SLIT3	-2.23942
			GKAP1	-2.24181
			TFR2	-2.24181
			NT5DC4	-2.24266
			TAS2R30	-2.24419
			AC135279.1	-2.24419
			SLC38A5	-2.24444
			AL731569.1	-2.2478
			FBXO32	-2.25241
			APLN	-2.25397
			FAM174B	-2.25626
			AL353622.1	-2.25626
			AF001548.2	-2.26033
			CA9	-2.26067
			KNDC1	-2.26691
			HMGB1P21	-2.26691
			TATDN1P1	-2.26691
			VTN	-2.26691
			KCNA7	-2.26691
			ABI1P1	-2.26691
			AC004923.4	-2.26691
			FNDC5	-2.26691
			AC018816.1	-2.26691
			BMPR1APS2	-2.26691
			SNORA30	-2.26691
			AL592430.2	-2.26691
			AC108688.1	-2.26691
			SNORD116-21	-2.26691
			RBMS2P1	-2.26691
			AC104564.6	-2.26691
			ARNT2	-2.26691
			TGFBR3L	-2.26691
			AC008467.1	-2.26691
			C2orf54	-2.26691
			GCNT2	-2.26691
			CD163L1	-2.26691
			AL162431.4	-2.26691
			AC091132.4	-2.26691
			ATP6V0E1P1	-2.26691
			MAGI1-IT1	-2.26691
			AC099677.1	-2.26691
			SPATA46	-2.26691
			FAM72A	-2.27058
			STC2	-2.27167
			PRAF2	-2.27481
			MICB	-2.27589
			AL031009.1	-2.27717
			JAK3	-2.28071
			DLX5	-2.28071
			U2AF1	-2.28155
			LINC01138	-2.28155
			LRRC75B	-2.28358
			SLFN5	-2.28398
			WNT6	-2.28483
			VSIG8	-2.28797
			AC079226.1	-2.28927
			STX11	-2.28999
			CLUL1	-2.29244
			ABCA3	-2.29665
			AC068888.2	-2.29933
			AC011479.3	-2.29933
			L1TD1	-2.29933
			LINC00672	-2.29933
			UPF3B	-2.29982
			NETO1	-2.30106
			TCF7L1	-2.3019
			YPEL2	-2.30253
			AL117381.1	-2.30438
			AC087284.1	-2.30438
			KCNB1	-2.30438
			AC128688.2	-2.30755
			AC114402.1	-2.3113
			AC138409.1	-2.3113
			MROH7	-2.3113
			AL031594.1	-2.3113
			PRORSD1P	-2.3113
			GPX7	-2.3113
			AC145423.3	-2.3113
			AC006213.6	-2.3113
			GGT7	-2.3113
			AL645608.3	-2.3113
			AC080080.1	-2.3113
			AC007728.2	-2.3113
			RNA5SP155	-2.3113
			AL121672.2	-2.3113
			AC046185.3	-2.3113
			SPRR5	-2.3113
			AC106028.3	-2.3113
			PIK3IP1	-2.31608
			NEAT1_3	-2.31687
			SCARF2	-2.31753
			AL357060.2	-2.31899
			DRD4	-2.32135
			NPTN-IT1	-2.3258
			GUCY1A2	-2.3258
			TCHH	-2.32678
			ACTG1P10	-2.32831
			TNFRSF10D	-2.32831
			LINC00200	-2.32831
			AL133338.1	-2.32992
			PINLYP	-2.32992
			NBEAP1	-2.33186
			DLG4	-2.33186
			TSHZ3	-2.3334
			AC093690.1	-2.33729
			AC009229.3	-2.33729
			AGAP1-IT1	-2.33729
			AC091057.3	-2.33729
			AP003108.5	-2.33729
			AC092364.2	-2.33729
			PEG13	-2.33729
			RPL23P2	-2.33729
			AC113410.1	-2.33729
			AL591767.3	-2.33729
			AF106564.1	-2.33729
			AC134407.2	-2.33729
			AL606763.1	-2.33729
			KLK12	-2.33729
			AC124276.2	-2.33729
			AL133297.1	-2.33729
			NIFKP6	-2.33729
			AC092757.3	-2.33729
			AC072062.1	-2.33729
			HOTTIP	-2.33729
			LAMP3	-2.34441
			KCNS1	-2.34937
			CPAMD8	-2.34937
			NONOP2	-2.35277
			AC011912.1	-2.35437
			ATG9B	-2.35437
			PDE4B	-2.35437
			AC131649.2	-2.3571
			AC115085.1	-2.35883
			AC091152.2	-2.36088
			ARHGAP24	-2.36407
			CABYR	-2.36432
			AL021328.1	-2.36644
			SNORA72	-2.36644
			RPL7P21	-2.36644
			HSPE1P27	-2.36644
			HOXA11-AS1_6	-2.36644
			PRCD	-2.36644
			RNF212	-2.36644
			AC007906.2	-2.36644
			FOXA2	-2.36644
			ACKR1	-2.36644
			RPL7AP2	-2.36644
			AC034223.2	-2.36644
			AP000240.1	-2.36644
			SUCLG2P2	-2.36644
			GATA3	-2.36794
			LYNX1	-2.3727
			SPRR1A	-2.37773
			SPDYE6	-2.37911
			AC004263.1	-2.38238
			AC116366.1	-2.38238
			AC100830.3	-2.38238
			DNAJC19P5	-2.38238
			KCND3	-2.38238
			FAM184A	-2.38238
			IFIT2	-2.38852
			AC080188.3	-2.39244
			SLC7A4	-2.39244
			ZBED3	-2.39466
			S100A9	-2.39626
			CGN	-2.3973
			FRY	-2.39876
			AL137003.2	-2.39936
			AL390719.1	-2.39936
			AC090616.6	-2.39936
			NNMT	-2.4031
			IFITM1	-2.40882
			KCNG1	-2.41036
			VAV3	-2.41076
			SPDYE5	-2.4113
			TUB	-2.4113
			FILIP1L	-2.41199
			RPS27AP13	-2.43683
			AC090948.3	-2.43683
			APOBEC2	-2.43683
			RN7SKP235	-2.43683
			AC079944.2	-2.43683
			RPS12P20	-2.43683
			AL354892.3	-2.43683
			Metazoa_SRP	-2.43683
			EDAR	-2.43683
			MLXIPL	-2.43683
			AL513327.3	-2.43683
			AC023271.1	-2.43683
			AL591866.1	-2.43683
			MTND6P4	-2.43683
			AC104115.2	-2.43683
			AL772161.1	-2.43683
			ERVW-1	-2.43683
			AC011466.1	-2.43683
			AC004217.1	-2.43683
			SNORA76	-2.43683
			AL109618.1	-2.43683
			DRP2	-2.43683
			ANKRD20A1	-2.43683
			SCARNA8	-2.43683
			GLUD1P2	-2.43683
			AC079160.1	-2.43683
			AC007161.1	-2.43683
			AC124283.4	-2.43683
			AC105129.3	-2.43683
			RIPPLY3	-2.43683
			AC053513.1	-2.43683
			LAGE3P1	-2.43683
			AL353898.3	-2.43683
			AL138820.1	-2.43683
			MEGF11	-2.43683
			AC022497.1	-2.43683
			MIR554	-2.43683
			AC129492.1	-2.43683
			AC243654.2	-2.43683
			AC009242.1	-2.43683
			RFTN2	-2.43683
			ZSWIM5	-2.43683
			Y_RNA	-2.43683
			AC099811.6	-2.43683
			ANKRD65	-2.43683
			AL590004.4	-2.43683
			PCDHB18P	-2.43683
			PPFIA4	-2.43683
			ASPRV1	-2.43683
			RTP4	-2.43683
			VWF	-2.43683
			AL158801.1	-2.43683
			AC092120.1	-2.43683
			AL355377.1	-2.43683
			Y_RNA	-2.43683
			ENO2	-2.43993
			AL356056.2	-2.45594
			ARMCX2	-2.46484
			AC072039.2	-2.46658
			PRDM6	-2.46854
			LY6G6C	-2.46854
			AC004231.1	-2.46854
			LINC00473	-2.4704
			SLC38A4	-2.47078
			AL132656.1	-2.47336
			ICAM4	-2.47336
			FAAH2	-2.47336
			FBXO24	-2.4799
			CD36	-2.48192
			INTS4P2	-2.4893
			AL121769.1	-2.4893
			ASIC2	-2.4893
			ANKRD1	-2.49572
			CERS3	-2.49677
			HES7	-2.4972
			TMEM229B	-2.49957
			KRR1P1	-2.50394
			AL606834.2	-2.50394
			ALK	-2.50394
			DUTP6	-2.50394
			AC040160.1	-2.50394
			SPG20-AS1	-2.50394
			AC034223.1	-2.50394
			RN7SKP64	-2.50394
			CAMK2N1	-2.50394
			OR10AD1	-2.50394
			AL137145.2	-2.50394
			GTF2IP14	-2.50394
			AC007496.1	-2.50394
			C3orf35	-2.50394
			AC006277.1	-2.50394
			AC021755.2	-2.50394
			AL391497.1	-2.50394
			A2ML1	-2.51254
			CFAP43	-2.51483
			RBMS3	-2.51652
			KCND1	-2.51929
			SYNGR3	-2.51929
			OXCT2	-2.51929
			FSIP2	-2.52172
			PGLYRP4	-2.52588
			AC116914.1	-2.52994
			AC118344.2	-2.52994
			ADORA2A	-2.52994
			SEMA3D	-2.52994
			AC133552.6	-2.52994
			CPQ	-2.52994
			AC073367.1	-2.52994
			AC138956.2	-2.52994
			AC131212.2	-2.52994
			DPRXP4	-2.52994
			AC092120.3	-2.52994
			AC006058.3	-2.52994
			RNU1-109P	-2.52994
			AP005265.1	-2.52994
			AC007494.3	-2.52994
			POT1-AS1	-2.52994
			AC016245.1	-2.52994
			ANPEP	-2.53871
			SLC24A5	-2.54153
			ZNF101P2	-2.55231
			N4BP2L1	-2.55231
			HIPK1-AS1	-2.55231
			AL133353.1	-2.55231
			PNPT1P1	-2.55231
			SPON1-AS1	-2.55231
			KCNJ2	-2.55231
			AC132938.6	-2.55231
			FBXO43	-2.55231
			HRCT1	-2.55231
			AC015660.1	-2.55231
			AC017083.2	-2.55231
			MGAT4A	-2.55814
			LIPK	-2.55814
			VWDE	-2.55814
			OLFM4	-2.55991
			AC025171.4	-2.56236
			LINC00589	-2.56236
			AC078778.1	-2.56236
			CD274	-2.57176
			RGPD5	-2.58122
			AC239868.4	-2.58178
			FAM167A	-2.58458
			LOXL2	-2.5869
			AC012368.1	-2.58883
			AC119044.1	-2.58883
			AL627309.8	-2.58883
			AC018946.1	-2.58883
			AC007494.2	-2.58883
			KLHDC1	-2.58883
			CRCT1	-2.58883
			GRIN1	-2.58883
			AP003696.1	-2.58883
			AC096720.2	-2.58883
			LATS2-AS1	-2.58883
			LINC01229	-2.58883
			LINC00266-1	-2.58883
			AC114812.1	-2.58883
			AC134349.2	-2.58883
			TMEM51-AS1	-2.58883
			CHN1	-2.58883
			IFI6	-2.59088
			SLC28A3	-2.59471
			MTND2P28	-2.59842
			ATP10B	-2.60081
			SLC12A5	-2.60394
			BLACAT1	-2.60443
			TPTE2P5	-2.60676
			AC010733.1	-2.60676
			SEMA6D	-2.60844
			PSORS1C1	-2.6086
			HSPB8	-2.61086
			HAPLN3	-2.61086
			AL606489.1	-2.6174
			GHR	-2.6174
			AC098934.2	-2.6174
			GREB1	-2.6174
			AL157400.4	-2.62239
			SLC16A9	-2.62446
			PDE9A	-2.62446
			BCL6	-2.62747
			NUTM2B	-2.62948
			AC096642.1	-2.62948
			ASTN2	-2.62948
			AC000078.1	-2.62948
			MIR1279	-2.62948
			AC114763.2	-2.62948
			CYP2C18	-2.62948
			PLXDC1	-2.64036
			RNU6-398P	-2.64036
			AC092279.2	-2.64328
			RGS17	-2.64542
			PXDN	-2.65684
			KIAA1683	-2.65922
			RPS16P5	-2.65922
			Z95152.1	-2.65922
			AC006122.1	-2.65922
			AC073487.1	-2.65922
			AL138713.1	-2.65922
			CA3	-2.65922
			PCOLCE-AS1	-2.65922
			GPR182	-2.65922
			PEBP1P2	-2.65922
			AL158196.1	-2.65922
			HRAT92	-2.65922
			DNM1P35	-2.65922
			LCP1	-2.65922
			AL049830.4	-2.65922
			CYP4B1	-2.65922
			DAPK1	-2.6638
			NUAK1	-2.66608
			UBASH3B	-2.6713
			CDKN2B	-2.6738
			AL390719.2	-2.67499
			CD74	-2.67784
			PTX3	-2.67784
			NPIPB11	-2.68194
			AL034550.1	-2.68194
			COX6B2	-2.68194
			AC009088.1	-2.68194
			AC002400.1	-2.68194
			SPACA6P-AS	-2.68194
			C1QTNF3	-2.68194
			HTR1DP1	-2.68194
			LINC00704	-2.68194
			RPS4Y1	-2.6826
			CXCL1	-2.68522
			GPNMB	-2.68644
			AL132780.5	-2.68837
			DDX11-AS1	-2.68837
			RASA4CP	-2.6914
			PLCE1	-2.69369
			NPIPB8	-2.69986
			DSCAM	-2.69986
			AL109923.1	-2.69986
			AC010245.2	-2.69986
			STT3A-AS1	-2.69986
			AL354993.2	-2.69986
			SLC44A4	-2.69986
			RNA5SP323	-2.69986
			AC010864.1	-2.69986
			AC058791.1	-2.69986
			AC005697.2	-2.69986
			SPDYE16	-2.69986
			AC145343.1	-2.69986
			AC020913.3	-2.69986
			CLDN14	-2.69986
			BICC1	-2.70239
			CELF2	-2.70985
			IKZF2	-2.71162
			MB	-2.71436
			PSORS1C2	-2.71436
			BCL2L10	-2.71436
			LINC01772	-2.71757
			LRRC37A9P	-2.7186
			AL590560.1	-2.7186
			OAS1	-2.72449
			NAALAD2	-2.72634
			IMPG2	-2.72634
			ERI3-IT1	-2.72634
			AC090181.3	-2.72634
			PRSS30P	-2.72634
			RPS12P16	-2.72634
			PRR15L	-2.72634
			AC018511.2	-2.73322
			ZFP28	-2.73322
			AP002800.1	-2.73322
			GRIA3	-2.73451
			AC245884.8	-2.73639
			TNFAIP3	-2.73992
			AC048380.2	-2.74495
			AC008739.5	-2.74495
			AL031667.2	-2.74495
			TG	-2.74495
			ALG13-AS1	-2.74495
			AC020663.3	-2.74495
			NRGN	-2.74495
			SAMD12-AS1	-2.74495
			DNAJB3	-2.74495
			AC011500.3	-2.74495
			SAA1	-2.74593
			AC009120.4	-2.75233
			AC098650.1	-2.75876
			LINC01239	-2.75876
			AC025171.5	-2.75876
			AL022068.1	-2.75876
			GAPDHP61	-2.75876
			LINC02361	-2.75876
			AC090181.1	-2.75876
			TNFSF10	-2.76423
			GSDMB	-2.76698
			ZNRD1-AS1_1	-2.76941
			AC020658.3	-2.76941
			AC090197.1	-2.76941
			AC011365.1	-2.76941
			ABLIM2	-2.76941
			RNF208	-2.77787
			SEPT3	-2.77787
			SLIT2	-2.77787
			AL031587.3	-2.77787
			CST6	-2.78148
			CDSN	-2.78261
			MTND4P12	-2.78475
			IQCA1	-2.79047
			SLPI	-2.7921
			AL008721.2	-2.79528
			AC008764.10	-2.79528
			TAS2R4	-2.79528
			BGN	-2.80204
			VLDLR	-2.80296
			IRAK2	-2.80557
			EVC2	-2.81005
			SPINK5	-2.81443
			VLDLR-AS1	-2.8171
			SCIN	-2.8187
			KRT23	-2.82633
			RN7SL558P	-2.85187
			AL162615.1	-2.85187
			AC008427.1	-2.85187
			RN7SL166P	-2.85187
			AC010319.4	-2.85187
			SNHG27	-2.85187
			TSPOAP1	-2.85187
			EIF4A2P2	-2.85187
			AC013356.3	-2.85187
			AL442663.2	-2.85187
			RXFP4	-2.85187
			AC091132.2	-2.85187
			EFCAB12	-2.85187
			AC073410.1	-2.85187
			EFHD1	-2.85187
			AC040934.1	-2.85187
			KCNG3	-2.85187
			AC005351.1	-2.85187
			CD177	-2.85187
			ALOX12P2	-2.85187
			HMGN1P12	-2.85187
			CLEC20A	-2.85187
			AP004289.2	-2.85187
			PCAT6	-2.85187
			DNM1P51	-2.85187
			DCP1B	-2.85187
			AC117834.1	-2.85187
			PIN4P1	-2.85187
			CEP112	-2.85187
			AC083798.1	-2.85187
			PYGO1	-2.85187
			AC008764.7	-2.85187
			AC009086.3	-2.85187
			AC027682.7	-2.85187
			LINC01694	-2.85187
			ROBO4	-2.85187
			AL355377.2	-2.85187
			AC018645.3	-2.85187
			PNPLA1	-2.85187
			MARCKSL1P1	-2.85187
			AC009812.1	-2.85187
			AC087893.2	-2.85187
			MKX	-2.87073
			GPX3	-2.87293
			KRT1	-2.88239
			LGALS7	-2.88582
			ZNF382	-2.88749
			PGLYRP3	-2.8914
			AC026124.1	-2.89626
			CPS1	-2.89856
			CLDN1	-2.89894
			RNA5SP352	-2.90249
			AL591806.1	-2.90632
			RHOU	-2.91076
			CH25H	-2.91076
			TEPP	-2.92226
			ZNF662	-2.92716
			OR2A7	-2.92987
			AC124283.3	-2.92987
			AC131392.1	-2.92987
			SCNN1G	-2.92987
			HNRNPA1P14	-2.93433
			PCDHB15	-2.93933
			AC130686.1	-2.93933
			AC099804.1	-2.93933
			C5orf46	-2.93933
			AFAP1-AS1	-2.94302
			RNF152	-2.94639
			MYEF2	-2.9514
			RNF157-AS1	-2.9514
			EHF	-2.9514
			AC132872.1	-2.9514
			AL121761.2	-2.9514
			XAF1	-2.95181
			PRDM1	-2.9562
			EEF1A2	-2.95722
			AC018638.4	-2.9629
			AC004551.1	-2.96376
			SPIN2A	-2.96735
			AC093799.2	-2.96735
			PCED1B-AS1	-2.96735
			AL138689.1	-2.96735
			AL033384.1	-2.96735
			SERPIND1	-2.96735
			BPIFC	-2.96735
			AC025423.1	-2.96735
			AP003032.2	-2.96735
			AL049839.2	-2.96735
			ZNF736P9Y	-2.96735
			TMPRSS15	-2.98937
			SUSD3	-2.98937
			LINC01515	-2.98937
			MX1	-2.99225
			AC003991.1	-2.99826
			PRR36	-3.00387
			LINC00882	-3.00387
			LBH	-3.00387
			NEFM	-3.00941
			RERG	-3.01414
			PRAL	-3.01537
			AP006623.1	-3.02179
			AC104819.1	-3.02179
			Z97832.2	-3.02179
			AC006254.1	-3.02179
			HSPA8P15	-3.02179
			ADAM12	-3.02179
			DNAH6	-3.02179
			AC100800.1	-3.02179
			AL133406.1	-3.02179
			AL391825.1	-3.02179
			AC005041.3	-3.02179
			AC090220.1	-3.02179
			DSCAS	-3.02179
			AL138781.1	-3.02179
			AC107959.2	-3.02179
			AC005962.2	-3.02179
			RORA	-3.02382
			ICA1	-3.03629
			MXRA5	-3.03646
			ADM2	-3.03773
			AC067852.7	-3.04451
			AL513365.2	-3.04451
			MORN3	-3.04451
			AC004706.1	-3.0535
			AC018410.2	-3.0535
			AC092171.1	-3.0535
			KLK7	-3.05832
			ANKRD36BP2	-3.06392
			CYP4F22	-3.06599
			AL138963.1	-3.07426
			AC027277.2	-3.07426
			AL118558.2	-3.07426
			PDZD4	-3.07426
			FAM90A1	-3.07426
			AL590399.1	-3.07426
			AP000974.1	-3.07426
			AC133473.1	-3.07426
			MKRN5P	-3.07426
			SERPINA3	-3.07426
			LAMB2	-3.07426
			RN7SKP269	-3.07426
			MUC15	-3.07967
			PRLR	-3.08031
			IGFL2	-3.0875
			Z82217.1	-3.08891
			NOS1	-3.09498
			TXNIP	-3.09897
			AL627309.7	-3.0998
			AC021087.2	-3.0998
			AC000123.1	-3.0998
			RPS4XP11	-3.0998
			SPATA41	-3.0998
			ATP6V1B1	-3.0998
			HSPE1P5	-3.1149
			NRXN2	-3.1149
			RNU6-415P	-3.1149
			LGSN	-3.1149
			AC009269.6	-3.1149
			SKA2P1	-3.1149
			AL592437.1	-3.1149
			AL442125.1	-3.1149
			AC004000.1	-3.1149
			AC021097.1	-3.1149
			TNPO1P2	-3.1149
			MIR421	-3.1149
			IL6	-3.11935
			AC245100.2	-3.12196
			MYO7B	-3.12489
			ZC3H6	-3.12604
			PLXDC2	-3.12784
			FTH1P3	-3.13198
			AL139811.1	-3.13198
			SLC6A16	-3.13198
			TGFB2-AS1	-3.13198
			CYFIP2	-3.13727
			RTEL1P1	-3.14137
			AC004830.1	-3.14732
			LINC00957	-3.15143
			S100A8	-3.16026
			ZNF608	-3.17048
			HNRNPA1P8	-3.1738
			AC079336.5	-3.1738
			AC016747.2	-3.1738
			AC012186.3	-3.1738
			C1QL4	-3.1738
			AC016027.2	-3.1738
			AL662800.1	-3.1738
			GAPDHP2	-3.1738
			OSTCP8	-3.1738
			AC091868.2	-3.1738
			AC020951.1	-3.1738
			MTND5P26	-3.1738
			RNU6-759P	-3.1738
			AL445248.1	-3.1738
			AC110769.2	-3.1738
			PARM1	-3.1738
			AC116424.1	-3.1738
			AL360169.2	-3.1738
			MUC6	-3.1738
			IL36G	-3.1738
			AC016831.5	-3.1738
			MIR6087	-3.17635
			ALOX12B	-3.18444
			TMEM45A	-3.18548
			VWA5A	-3.18747
			AP001610.1	-3.19089
			KCTD14	-3.19979
			CMPK2	-3.20385
			CNFN	-3.20801
			ST13P19	-3.21444
			AL035446.1	-3.21444
			EBF4	-3.21444
			XYLT1	-3.22312
			KCNC3	-3.22384
			KLF8	-3.23038
			JARID2-AS1	-3.23038
			AC092127.2	-3.23038
			FAM109B	-3.23038
			PSG4	-3.24419
			XG	-3.25397
			MIR590	-3.26691
			LCA10	-3.26691
			GOLGA8H	-3.26691
			EIF4EP1	-3.26691
			AC093732.1	-3.26691
			AC040977.1	-3.26691
			AC111170.1	-3.26691
			AC103858.1	-3.26691
			ALX4	-3.26691
			SH2D3C	-3.26691
			AC025031.1	-3.26691
			ANKRD35	-3.27058
			WNK2	-3.27735
			HECW2	-3.2825
			RNA5SP202	-3.28783
			KLHDC7B	-3.29244
			PRRT2	-3.29244
			NRK	-3.29933
			LINC01002	-3.30253
			HEPHL1	-3.30438
			ADGRF2	-3.3113
			AC090948.2	-3.3113
			RPL18AP7	-3.3113
			MIR4513	-3.3113
			AL117335.1	-3.3113
			PARD3B	-3.3113
			PLCXD3	-3.32135
			SMOC1	-3.33299
			PSG6	-3.33729
			CFAP206	-3.33729
			EPHA3	-3.33729
			PDE4C	-3.33729
			SLC9C1	-3.33729
			HCG27	-3.33729
			AC012618.2	-3.35437
			AC109446.3	-3.35437
			GHRLOS	-3.36644
			HS3ST2	-3.36644
			PRKY	-3.36644
			AP001033.2	-3.37543
			LINC01410	-3.37543
			AP005899.1	-3.37543
			NAPSB	-3.37543
			NLRP10	-3.37543
			AL162171.3	-3.38238
			SLC2A3	-3.3889
			AC009950.1	-3.39244
			SMO	-3.40121
			GRK3	-3.40547
			GDF15	-3.40597
			P3H3	-3.41955
			NCKAP5	-3.42341
			GRM3	-3.43683
			AC011466.4	-3.43683
			RN7SKP150	-3.43683
			AP001439.1	-3.43683
			KCTD9P5	-3.43683
			MIR3687-1	-3.43683
			AC023090.2	-3.43683
			AC078778.2	-3.43683
			ACOXL	-3.43683
			AC026202.2	-3.43683
			ARHGAP28	-3.43683
			AC026801.3	-3.43683
			SNORA72	-3.43683
			AC006058.4	-3.43683
			SCN3B	-3.43683
			KLF3P1	-3.43683
			AL023803.2	-3.43683
			ATP10A	-3.43683
			RHD	-3.43683
			NCCRP1	-3.43683
			AC103810.5	-3.43683
			HAL	-3.43683
			AC099509.1	-3.43683
			SLURP1	-3.43683
			CASP14	-3.44231
			LIMCH1	-3.4538
			OAS2	-3.45975
			LIPM	-3.4633
			NWD2	-3.46484
			AC138832.1	-3.50394
			RASA4B	-3.50394
			SLC39A2	-3.50394
			MUC19	-3.50394
			AL024508.1	-3.50394
			ABO	-3.51083
			AC010970.1	-3.51483
			AC091180.2	-3.52994
			PLXNA4	-3.52994
			SIGLEC10	-3.55231
			AL357140.4	-3.55231
			TBKBP1	-3.55231
			CYGB	-3.55231
			AL357093.2	-3.55231
			ATP13A4	-3.55231
			SMAD1-AS2	-3.55231
			AL513485.1	-3.55231
			CHAT	-3.55231
			PLA2G4E-AS1	-3.55969
			PRKG1	-3.56236
			PIEZO2	-3.56236
			LY75	-3.56807
			SVEP1	-3.56972
			FP671120.4	-3.57016
			AC027514.2	-3.58883
			MUSTN1	-3.58883
			DDX3P1	-3.58883
			AC022150.2	-3.58883
			CYCSP4	-3.58883
			AC020922.1	-3.58883
			MGC27382	-3.58883
			RPL18P10	-3.58883
			YRDCP2	-3.58883
			Z97055.2	-3.58883
			BCAN	-3.58883
			PCDHB12	-3.58883
			AL354710.2	-3.58883
			CNTNAP2	-3.58883
			FYN	-3.60348
			HNRNPA3P9	-3.60676
			U62317.2	-3.60676
			AC072022.1	-3.62948
			SYN1	-3.63614
			STEAP4	-3.6372
			AC018644.1	-3.65922
			MIR663B	-3.65922
			PDE6C	-3.65922
			Z98752.2	-3.65922
			BACH1-IT3	-3.65922
			AC004678.2	-3.65922
			RPSAP13	-3.65922
			AC092067.1	-3.65922
			AC016559.2	-3.65922
			AC004494.1	-3.65922
			RPL5P5	-3.65922
			AC073072.1	-3.65922
			AC061975.7	-3.65922
			AC090519.1	-3.65922
			ANGPTL2	-3.65922
			AC135721.1	-3.65922
			AC245884.3	-3.65922
			AL357153.4	-3.65922
			S100A12	-3.65922
			AC009686.1	-3.65922
			MOXD1	-3.65922
			MAP2	-3.65922
			P2RX7	-3.67784
			CXCL10	-3.67784
			AL121761.1	-3.68837
			NYNRIN	-3.69986
			AP003390.2	-3.69986
			AL132656.2	-3.70985
			AC004233.3	-3.71436
			SBSN	-3.71457
			TAS2R5	-3.72634
			AC006042.1	-3.72634
			AOC1	-3.72634
			AC243965.2	-3.72634
			AC008833.1	-3.72634
			TTYH2	-3.74495
			BIRC3	-3.74692
			CDC42-IT1	-3.75876
			AGAP10P	-3.75876
			AC010343.3	-3.75876
			ARMC4	-3.75876
			AL157871.3	-3.75876
			TRPV4	-3.75876
			AL928711.1	-3.75876
			SDK2	-3.75876
			AC110285.2	-3.75876
			SNCAIP	-3.75876
			KRT18P5	-3.77787
			ZFY	-3.78677
			RORC	-3.7994
			WASF4P	-3.7994
			CHAC1	-3.82778
			SEMA5A	-3.83169
			RSAD2	-3.84235
			FP671120.3	-3.85102
			AC092809.3	-3.85187
			AC104129.1	-3.85187
			GPR162	-3.85187
			FOLR3	-3.85187
			BCAT1	-3.85187
			RPL31P52	-3.85187
			AC005838.2	-3.85187
			HNRNPMP1	-3.85187
			AL353662.1	-3.85187
			RIC3	-3.85187
			LCN2	-3.92226
			NTM	-3.92226
			SPTSSB	-3.92587
			AP000941.1	-3.93933
			RPS27AP7	-3.93933
			AC008581.1	-3.94498
			MAGI2-AS3	-3.95878
			LIMS2	-3.96735
			AP006621.2	-3.96735
			ANO3	-3.96735
			HNRNPA1P45	-3.96735
			G0S2	-3.96735
			CYCSP34	-3.96735
			U62317.5	-3.98937
			GBP2	-3.99692
			AC010200.1	-3.99871
			CCDC158	-4.02179
			GRIP2	-4.02179
			ZNF560	-4.02179
			RNU4-24P	-4.02179
			AC007014.1	-4.02179
			AL365181.3	-4.02179
			WNT8B	-4.02179
			AC087392.2	-4.02179
			PTCHD4	-4.02179
			NOD2	-4.03244
			HOPX	-4.04917
			SAA2-SAA4	-4.0535
			AP001528.3	-4.07426
			KRT77	-4.07426
			AMOT	-4.08794
			SMIM10L2A	-4.1149
			S100A7	-4.14955
			RN7SL568P	-4.1738
			AC025268.1	-4.1738
			OLFM2	-4.1738
			ERVH48-1	-4.1738
			STX1B	-4.1738
			SLC6A4	-4.1738
			AL355388.2	-4.1738
			MTND5P28	-4.1738
			MIR941-1	-4.1738
			AC099684.3	-4.1738
			IGSF22	-4.1738
			SHMT1P1	-4.1738
			AC104695.3	-4.1738
			SNHG18	-4.1738
			AC023632.2	-4.1738
			SNTB1	-4.2211
			GBGT1	-4.22533
			MARCH4	-4.24419
			KRTDAP	-4.25101
			TMEM178B	-4.26691
			AC092427.1	-4.26691
			LCE3D	-4.28483
			IFI44L	-4.29933
			AC245060.5	-4.3113
			RRAGD	-4.3113
			UBE2V2P4	-4.3113
			AC116353.5	-4.3113
			CYP2R1	-4.3113
			AC021088.1	-4.3113
			AC012417.1	-4.3113
			SDC2	-4.3258
			FRAS1	-4.34372
			SLC5A1	-4.35437
			AC073349.2	-4.37543
			SLC18A3	-4.37543
			INHBA	-4.39376
			U7	-4.43683
			CCDC181	-4.43683
			AC018638.7	-4.43683
			AC009686.2	-4.43683
			AC127496.7	-4.43683
			ARHGEF25	-4.43683
			CHI3L1	-4.48414
			RPTN	-4.49572
			AC099329.2	-4.51483
			AL513523.1	-4.51483
			AC007952.2	-4.51483
			PI3	-4.53671
			MTND5P11	-4.55231
			PPIAP2	-4.55231
			MAPK4	-4.5991
			RASAL1	-4.60676
			IFI27	-4.6357
			AC116552.1	-4.65922
			LINC02188	-4.65922
			TRIM74	-4.65922
			SAA2	-4.73451
			DSC1	-4.73661
			MX2	-4.75233
			CEACAM1	-4.75876
			PTPRB	-4.75876
			AC087481.2	-4.75876
			AC006480.2	-4.75876
			AC233968.1	-4.80606
			SCN4B	-4.81534
			HNRNPA1P28	-4.85187
			CYP7B1	-4.85187
			SNORD116-19	-4.85187
			FLG-AS1	-4.90451
			SPRR2A	-4.98703
			MUC16	-5.01823
			ZNF467	-5.02179
			SPRR2E	-5.06337
			SERPINB7	-5.08986
			KRT8P10	-5.0998
			AC004678.1	-5.1738
			STARD8	-5.1738
			SERPINA1	-5.20942
			IL32	-5.2211
			SPINK7	-5.24419
			PPM1H	-5.28769
			PDZK1IP1	-5.28927
			AL031281.2	-5.3113
			uc_338	-5.3113
			TMEM132B	-5.3113
			AADACL2	-5.34372
			FLG	-5.36674
			PWAR5	-5.37543
			FLG2	-5.4106
			SSTR1	-5.43683
			SPRR2G	-5.51483
			CARD11	-5.55231
			SYTL5	-5.55231
			PTPN20	-5.55231
			FP236383.2	-5.63138
			IGF2	-5.65922
			SLIT1	-5.75876
			GBP4	-5.85187
			FP236383.3	-5.86179
			UPK1A	-5.88162
			LINC01021	-6.02179
			WFDC12	-6.02179
			EGLN3	-6.07967
			ACER1	-6.0998
			ST6GALNAC5	-6.12489
			BEND7	-6.24419
			PLCE1-AS1	-6.55231
			SORBS2	-6.75876
			CRNN	-6.80606
			CGNL1	-6.85187
			SPRR3	-6.86682
			ID4	-7.13727
			EEF1DP3	-7.20942
